# Supplementary material for: Quantification of multiple steroid hormones in serum and human breast cancer tissue by liquid chromatography-tandem mass spectrometry analysis
Source: Front Oncol. 2024 May 28;14:1383104. doi: 10.3389/fonc.2024.1383104 (PMC11165045; doi:10.3389/fonc.2024.1383104)
Supplement: Supplementary file 3 [file Table_2.xlsx]

## Sheet: Supplemental Table 6
Supplemental Table 6. Clincial information and tissue steroid hormone concentrations in 39 patients
Patient no	Age at diagnosis	BMI	Grade	ER	ER, %	PR	Tumor size, cm	Nodal spread	Recurrence or breast cancer specific death	E1, pg/mg	E2, pg/mg	A4, pg/mg
1	60.7	22.7	2	Positive	70	Positive	1.5	0	No	0.0804726	0.157156	0.0146825
2	62.8	22	3	Positive	60	Negative	3	0	No	0.385463	1.23593	1.27264
3	58	27.6	2	Positive	50	Positive	2.5	≥1	No	0.476927	0.7255	2.45005
4	62.5	30.7	2	Positive	50	Positive	1.2	0	Yes	0.516114	0.0260392	8.08034
5	62.67	25.4	2	Positive	90	Negative	2	≥1	Yes	0.0300192	0.450288	0.0040574
6	73.5	22.7	2	Positive	50	Positive	1.8	≥1	No	0.205514	0.230886	4.49087
7	76	24.4	3	Positive	100	Positive	2	0	No	0.0280269	0.0513453	0.00665912
8	69.92	25.8	2	Positive	50	Positive	2.3	0	No	0.0296912	0.129454	0.969121
9	72.75	23.3	2	Positive	95	Positive	1.5	0	No	0.0837587	0.508121	1.80974
10	63.6	21.1	2	Positive	80	Negative	1.5	≥1	No	0.0916383	0.00109626	1.03184
11	71.25	39	2	Positive	100	Positive	3	≥1	Yes	0.0307579	0.00650238	1.45177
12	55.01	23.4	2	Positive	No*	Positive	2.5	≥1	Yes	0.0935343	0.0130907	0.0196891
13	64.17	40.6	2	Positive	80	Positive	2.5	0	No	0.128278	0.416192	0.0161768
14	59.9	28.8	2	Positive	95	Negative	1.5	0	Yes	0.0339305	0.290445	0.92291
15	63	24.5	1	Positive	35	Positive	1.1	≥1	No	0.0927358	0.60283	0.696226
16	88	22.6	2	Positive	50	Positive	2.5	0	No	0.150081	0.809897	0.0192199
17	54	23.3	3	Positive	100	Positive	1.5	≥1	No	0.0317581	0.142276	0.00627629
18	66.1	21.1	2	Positive	100	Positive	1.8	≥1	No	0.030135	0.0247107	0.0105085
19	65.25	23.4	3	Positive	100	Positive	3	0	Yes	0.146621	0.0252869	2.66681
20	83	31.2	2	Positive	100	Positive	2.5	≥1	No	0.125243	0.845631	1.06796
21	71	22.1	2	Positive	80	Positive	1.4	0	No	1.60656	0.208044	4.94683
22	60	26	2	Positive	90	Positive	2	≥1	No	0.0257732	0.321649	0.0032013
23	56.56	21.3	1	Positive	No*	Positive	3	0	Yes	0.031141	0.00270304	0.0173802
24	58	26.8	2	Positive	100	Positive	3.4	0	No	0.104298	0.0755373	0.0222238
25	81	29.2	3	Positive	95	Positive	3.2	≥1	No	0.122655	0.828523	0.0145987
26	62.9	30.5	2	Positive	50	Positive	2	0	No	0.0680905	0.443467	0.00820915
27	46.72	21	3	Positive	No*	Positive	3	0	No	0.366359	0.15553	0.682028
28	74.5	24.2	2	Positive	95	Positive	1.4	0	Yes	0.151223	0.0316388	0.965251
29	63.7	28.6	2	Positive	No*	Positive	1.6	≥1	No	0.0919037	0.0162104	1.93654
30	59.3	24.4	3	Positive	50	Positive	2.5	0	No	0.0760128	0.435219	0.00956301
31	54.69	29	3	Positive	No*	Positive	2.2	0	No	0.237634	0.0595699	3.25806
32	56.42	25.5	2	Positive	95	Positive	1.2	0	No	0.0294672	0.253418	0.00434023
33	56	29.1	1	Positive	60	Positive	0.9	≥1	No	0.546641	0.0358365	3.4018
34	74.66	36.1	3	Positive	No*	Negative	6	≥1	No	0.0718666	0.304714	0.937141
35	77.1	24.6	3	Positive	95	Positive	3	0	No	0.162994	0.365014	0.672635
36	64	44.5	2	Positive	100	Negative	1.8	≥1	No	0.284675	0.221533	1.87286
37	79.59	34.3	2	Positive	95	Positive	3	≥1	Yes	0.0646467	0.421437	0.00828632
38	68	24.6	2	Positive	85	Positive	1.1	0	No	0.0638027	0.00676157	0.894764
39	68	32.9	2	Positive	50	Positive	3.4	≥1	No	0.15618	0.203371	0.025645
The concentrations of E2, E1, A4 in breast cancer tissue were below the LLOQ in 35%, 10%, and 20% of 40 patients, respectively.
For those below LOQs, data were imputed by a compositional approach using the R package zComp.
*, no values

## Sheet: Supplemental Table 7
Supplemental Table 7. Steroid hormone concentrations in QCs and LOQs in three validation assays in the serum method
Validation assays	Sample type	E1	E2	F	E	17OHP4	CORT	A4	T	P4
1	LOQ	0.00349	0.00649	4.21	0.249	0.0293	ND**	0.0286	0.0314	0.0225
1	LOQ	0.00336	0.00579	4.69	0.255	0.0445	ND**	0.0264	0.0268	0.0231
1	LOQ	0.00287	0.00553	3.02	0.248	0.0422	ND**	0.0232	0.0294	0.0201
1	LOQ	0.00329	0.006	3.91	0.247	0.047	ND**	0.0247	0.0302	0.0197
1	LOQ	0.00334	0.00623	3.64	0.244	0.044	ND**	0.0274	0.0279	0.0221
1	LOQ	0.00367	0.00663	3.87	0.25	0.0676	ND**	0.0238	0.0285	0.0205
1	QC 1	0.0114	0.0116	24.4	5.58	0.153	1.52	0.112	0.125	0.0588
1	QC 1	No*	No*	No*	No*	No*	No*	0.103	0.13	0.0581
1	QC 1	0.0113	0.0115	20.9	5.59	0.178	1.7	0.109	0.136	0.0527
1	QC 1	0.011	0.0119	22.1	4.86	0.156	1.57	0.0993	0.137	0.0572
1	QC 1	0.0111	0.0119	28	5.48	0.163	1.57	0.108	0.138	0.0554
1	QC 1	0.0113	0.0116	23.7	5.46	0.173	1.8	0.108	0.132	0.0569
1	QC 2	0.216	0.213	262	27.5	2.88	32.4	2.75	1.61	2.94
1	QC 2	0.207	0.223	236	23.9	2.63	28.7	2.62	1.57	2.74
1	QC 2	0.199	0.192	229	27.2	2.7	32.1	2.63	1.59	2.83
1	QC 2	0.213	0.207	267	28	2.68	30.6	2.54	1.59	2.67
1	QC 2	0.208	0.221	243	23.5	2.53	32.1	2.45	1.48	2.59
1	QC 2	0.2	0.193	270	25.1	2.59	30.7	2.73	1.63	2.83
1	QC 3	0.31	0.299	425	50.3	4.39	46.6	4.02	1.95	4.22
1	QC 3	0.293	0.305	488	48.6	4.2	48.2	3.88	1.97	4.54
1	QC 3	0.311	0.314	467	37.9	4.53	49.2	4.06	1.97	4.25
1	QC 3	0.3	0.355	468	43.6	4.29	47.5	3.76	1.86	4.18
1	QC 3	0.316	0.355	413	47.4	4	48.7	4	2.04	4.29
1	QC 3	0.326	0.283	399	40	4.05	48.3	4.01	2	4.37
2	LOQ	0.00337	0.00466	5.06	0.357	0.033	ND**	0.0296	0.0323	0.0223
2	LOQ	0.00327	0.0059	4.93	0.272	0.0389	ND**	0.0288	0.0271	0.0247
2	LOQ	0.0036	0.00546	4.01	0.174	0.0446	ND**	0.0276	0.0286	0.0234
2	LOQ	0.00319	0.00559	5.1	0.226	0.0463	ND**	0.0283	0.0294	0.0198
2	LOQ	0.0032	0.00408	3.57	0.321	0.0497	ND**	0.0292	0.0298	0.0252
2	LOQ	0.00327	0.0048	4.39	0.248	0.0487	ND**	0.0296	0.0295	0.0224
2	QC 1	0.0102	0.0114	18	4.84	0.189	1.77	0.115	0.134	0.0528
2	QC 1	0.0115	0.0102	22.3	4.95	0.171	1.67	0.113	0.137	0.0539
2	QC 1	0.0114	0.0109	27.9	4.9	0.143	1.59	0.116	0.139	0.0491
2	QC 1	0.0102	0.0101	21.1	5.51	0.157	1.57	0.116	0.131	0.0478
2	QC 1	0.011	0.0102	25.4	5.09	0.169	1.57	0.111	0.134	0.0516
2	QC 1	0.0114	0.00995	20.5	4.44	0.154	1.69	0.116	0.122	0.0522
2	QC 2	0.227	0.192	279	24.4	2.45	32.9	2.75	1.61	2.79
2	QC 2	0.212	0.197	295	26.4	2.27	30.4	2.62	1.57	2.62
2	QC 2	0.214	0.248	271	29.8	2.56	31.1	2.62	1.6	2.71
2	QC 2	0.227	0.228	296	28.8	2.47	29.4	2.54	1.59	2.55
2	QC 2	0.214	0.226	268	25.7	2.6	30.2	2.45	1.48	2.47
2	QC 2	0.224	0.213	214	21.9	2.53	29.3	2.73	1.64	2.7
2	QC 3	0.293	0.353	419	50.4	4.28	46.6	4.02	1.95	4.07
2	QC 3	0.325	0.318	401	37.8	3.97	47.8	3.88	1.97	4.4
2	QC 3	0.316	0.308	453	45.3	4.44	48	4.06	1.97	4.11
2	QC 3	0.306	0.306	393	37.1	4.3	47.8	3.76	1.86	4.04
2	QC 3	0.346	0.31	395	49.4	3.94	48.9	4	2.04	4.15
2	QC 3	0.332	0.31	422	44	4.17	44.8	4.01	2	4.23
3	LOQ	0.00309	0.0049	5.92	0.801	0.0469	ND**	0.0278	0.0288	0.0162
3	LOQ	0.00316	0.00518	1.71	0.651	0.0534	ND**	0.0268	0.0295	0.0178
3	LOQ	0.00307	0.00443	0	0.593	0.0384	ND**	0.0291	0.0291	0.017
3	LOQ	0.00346	0.00409	0	0.681	0.045	ND**	0.0268	0.0272	0.017
3	LOQ	0.0031	0.00438	0	0.64	0.0452	ND**	0.0244	0.0269	0.0174
3	LOQ	0.00333	0.00568	0	0.634	0.0409	ND**	0.0285	0.0274	0.0182
3	QC 1	0.0112	0.00927	23.8	6.28	0.149	1.5	0.114	0.114	0.0583
3	QC 1	0.00949	0.011	31.9	4.08	0.166	1.46	0.113	0.11	0.0577
3	QC 1	0.0115	0.00911	31.1	5.4	0.164	1.39	0.115	0.105	0.057
3	QC 1	0.0112	0.0109	25.2	4.93	0.166	1.74	0.113	0.11	0.0518
3	QC 1	0.0112	0.0118	28.9	6.15	0.171	1.71	0.111	0.115	0.0567
3	QC 1	0.00873	0.0125	23.8	5.87	0.16	1.77	0.119	0.114	0.0585
3	QC 2	0.251	0.204	263	19.3	2.72	31.7	2.79	1.73	2.8
3	QC 2	0.232	0.227	297	26	2.71	34.1	2.58	1.5	2.8
3	QC 2	0.233	0.226	313	26.9	2.54	32	2.53	1.51	2.74
3	QC 2	0.171	0.207	304	25.5	2.52	33.1	2.59	1.52	2.79
3	QC 2	0.245	0.217	302	21.6	2.78	34.2	2.64	1.61	2.8
3	QC 2	0.182	0.234	282	26.6	2.75	31.2	2.71	1.65	2.82
3	QC 3	0.366	0.324	467	40.1	4.49	49.5	4.36	2.07	4.22
3	QC 3	0.344	0.33	414	35.3	4.55	48.3	4	2.05	4.03
3	QC 3	0.339	0.299	455	35.8	4.45	50.1	4.05	2.13	4.41
3	QC 3	0.327	0.354	383	36.4	4.65	50.5	4.07	2.03	4.38
3	QC 3	0.328	0.292	446	47.9	4.37	50.8	4.02	2.1	4.29
3	QC 3	0.338	0.283	432	34.4	4.49	49.1	4.2	2.15	4.4
*, not included
**, not detected

## Sheet: Supplemental Table 8
Supplemental Table 8. Steroid hormone concentrations (ng/ml) in QCs and pooled tissue samples in three recovery assays in the tissue method
Recovery assays	Sample type	E2	E1	F	E	CORT	17OHP	A4	T	P4
1	QC1	0.00999	0.00965	24.3	5.36	1.55	0.236	0.104	0.1	0.0566
1	QC2	0.204	0.208	264	24.3	30.9	2.6	2.88	1.62	2.52
1	QC3	0.314	0.307	458	39.3	46.9	4.2	4.47	2.15	4.23
1	QC1	0.00899	0.0106	26.2	4.8	1.58	0.227	0.112	0.114	0.053
1	QC2	0.108	0.103	170	14.2	13.8	1.35	1.21	0.78	1.31
1	QC3	0.318	0.308	455	37.9	43.7	3.93	4.47	2.09	4.32
1	Pooled tissue sample 1	0.0613	0.0472	9.35	0.588	0.358	0.178	0.35	0.0185	9.37
1	Pooled tissue sample 2	0.0688	0.0495	9.48	0.838	0.359	0.175	0.341	0.0289	7.88
1	Pooled tissue sample 3	0.0643	0.0491	9.32	0.658	0.361	0.184	0.374	0.0268	9.87
1	Pooled tissue sample 4 + steroid hormone mixture	0.146	0.129	145	5.13	7.4	0.268	0.566	0.218	9.66
1	Pooled tissue sample 5 + steroid hormone mixture	0.149	0.135	140	4.87	7.36	0.278	0.589	0.209	9.51
1	Pooled tissue sample 6 + steroid hormone mixture	0.152	0.13	146	5.02	7.37	0.276	0.601	0.21	7.73
2	QC1	0.0113	0.0111	23.3	5.62	1.67	0.264	0.108	0.115	0.0619
2	QC2	0.217	0.225	280	25.8	29.8	2.67	2.76	1.65	2.64
2	QC3	0.319	0.33	455	41.6	48	4.53	4.58	2.25	4.36
2	QC1	0.0108	0.0111	22.1	4.77	1.46	0.249	0.0989	0.107	0.0488
2	QC2	0.206	0.218	259	24.6	30	2.81	2.39	1.44	2.69
2	QC3	0.337	0.33	442	43.4	47.8	5.03	4.35	2.18	4.42
2	Pooled tissue sample 1	0.00133	0.00699	5.92	0.745	0.178	0.113	0.118	0.0213	0.0463
2	Pooled tissue sample 2	0.000552	0.0068	4.61	0.722	0.197	0.118	0.117	0.0187	0.0448
2	Pooled tissue sample 3	0.000518	0.00738	6.01	0.744	0.235	0.126	0.12	0.0196	0.0419
2	Pooled tissue sample 4 + steroid hormone mixture	0.0812	0.0956	140	4.52	8.62	0.218	0.296	0.178	0.109
2	Pooled tissue sample 5 + steroid hormone mixture	0.0824	0.0874	128	4.48	8.57	0.221	0.3	0.162	0.116
2	Pooled tissue sample 6 + steroid hormone mixture	0.0813	0.0913	135	4.68	8.38	0.206	0.299	0.171	0.11
3	QC1	0.0111	0.0111	18.8	5.28	1.6	0.215	0.126	0.125	0.0487
3	QC2	0.207	0.212	242	21.3	27.7	2.36	2.23	1.4	2.26
3	QC3	0.333	0.315	460	49.2	48.4	4.11	3.45	1.89	3.92
3	QC1	0.00968	0.011	27.8	5.01	1.54	0.24	0.108	0.113	0.0571
3	QC2	0.223	0.212	277	23	30.2	2.65	2.52	1.42	2.38
3	QC3	0.332	0.317	418	38.4	51.9	4.59	3.74	2	3.85
3	Pooled tissue sample 1	0.011	0.0115	9.75	1.92	0.0984	0.0873	0.0609	0.0227	0.0263
3	Pooled tissue sample 2	0.0115	0.012	9.8	2.26	0.0969	0.111	0.0579	0.0249	0.0289
3	Pooled tissue sample 3	0.0129	0.0129	9.88	2.53	0.0884	0.12	0.0691	0.0227	0.0257
3	Pooled tissue sample 4 + steroid hormone mixture	0.103	0.109	162	7.9	10.1	0.178	0.236	0.191	0.0983
3	Pooled tissue sample 5 + steroid hormone mixture	0.0997	0.112	178	7.58	11	0.193	0.231	0.201	0.0841
3	Pooled tissue sample 6 + steroid hormone mixture	0.0975	0.109	165	6.27	9.51	0.197	0.227	0.2	0.0857
